# Supplementary material for: Meta-Analysis of the Effects of Foods and Derived Products Containing Ellagitannins and Anthocyanins on Cardiometabolic Biomarkers: Analysis of Factors Influencing Variability of the Individual Responses
Source: Int J Mol Sci. 2018 Feb 28;19(3):694. doi: 10.3390/ijms19030694 (PMC5877555; doi:10.3390/ijms19030694)
Supplement: Supplementary file 1 [file ijms-19-00694-s001.zip]

Archive with 14 entries (14 files):
- PRISMA 2009 checklist_Final.pdf
- Supplementary Figure S40.pdf
- Supplementary Figures S1-S39.pdf
- Supplementary Table S1.pdf
- Supplementary Table S2.pdf
- Supplementary Table S3.pdf
- Supplementary Table S4.pdf
- Supplementary Table S5.pdf
- Supplementary Table S6.pdf
- Supplementary Table S7.pdf
- Supplementary Table S8.pdf
- Supplementary Table S11.pdf
- Supplementary Tables S9a-S9b.pdf
- Supplementary Tables S10a-S10c.pdf
